# Supplementary material for: Atypical hippocampal excitatory neurons express and govern object memory
Source: Nat Commun. 2025 Feb 12;16:1195. doi: 10.1038/s41467-025-56260-8 (PMC11822006; doi:10.1038/s41467-025-56260-8)
Supplement: Supplementary file 7 — Source Data [file 41467_2025_56260_MOESM7_ESM.zip]

Archive with 73 entries (59 files):
- Source Data/
- __MACOSX/._Source Data
- Source Data/figure5/
- Source Data/.DS_Store
- __MACOSX/Source Data/._.DS_Store
- Source Data/figure2/
- Source Data/figure3/
- __MACOSX/Source Data/._figure3
- Source Data/figure4/
- Source Data/extendedDataFig6/
- Source Data/extendedDataFig1/
- __MACOSX/Source Data/._extendedDataFig1
- Source Data/extendedDataFig8/
- Source Data/extendedDataFig9/
- Source Data/extendedDataFig7/
- Source Data/figure1/
- Source Data/figure6/
- Source Data/extendedDataFig5/
- Source Data/ExperimentNumbers.xlsx
- __MACOSX/Source Data/._ExperimentNumbers.xlsx
- Source Data/extendedDataFig3/
- Source Data/figure5/figure5.zip
- __MACOSX/Source Data/figure5/._figure5.zip
- Source Data/figure5/.DS_Store
- __MACOSX/Source Data/figure5/._.DS_Store
- Source Data/figure2/.DS_Store
- __MACOSX/Source Data/figure2/._.DS_Store
- Source Data/figure2/figure2.zip
- __MACOSX/Source Data/figure2/._figure2.zip
- Source Data/figure3/.DS_Store
- __MACOSX/Source Data/figure3/._.DS_Store
- Source Data/figure3/figure3.zip
- __MACOSX/Source Data/figure3/._figure3.zip
- Source Data/figure4/figure4.zip
- __MACOSX/Source Data/figure4/._figure4.zip
- Source Data/figure4/.DS_Store
- __MACOSX/Source Data/figure4/._.DS_Store
- Source Data/extendedDataFig6/.DS_Store
- __MACOSX/Source Data/extendedDataFig6/._.DS_Store
- Source Data/extendedDataFig6/extendedDataFig6.zip
- __MACOSX/Source Data/extendedDataFig6/._extendedDataFig6.zip
- Source Data/extendedDataFig1/.DS_Store
- __MACOSX/Source Data/extendedDataFig1/._.DS_Store
- Source Data/extendedDataFig1/fig-1p.rds
- __MACOSX/Source Data/extendedDataFig1/._fig-1p.rds
- Source Data/extendedDataFig8/.DS_Store
- __MACOSX/Source Data/extendedDataFig8/._.DS_Store
- Source Data/extendedDataFig8/extendedDataFig8.zip
- __MACOSX/Source Data/extendedDataFig8/._extendedDataFig8.zip
- Source Data/extendedDataFig9/.DS_Store
- __MACOSX/Source Data/extendedDataFig9/._.DS_Store
- Source Data/extendedDataFig9/extendedDataFig9.zip
- __MACOSX/Source Data/extendedDataFig9/._extendedDataFig9.zip
- Source Data/extendedDataFig7/.DS_Store
- __MACOSX/Source Data/extendedDataFig7/._.DS_Store
- Source Data/extendedDataFig7/extendedDataFig7.zip
- __MACOSX/Source Data/extendedDataFig7/._extendedDataFig7.zip
- Source Data/figure1/.DS_Store
- __MACOSX/Source Data/figure1/._.DS_Store
- Source Data/figure1/figure1.zip
- __MACOSX/Source Data/figure1/._figure1.zip
- Source Data/figure6/figure6.zip
- __MACOSX/Source Data/figure6/._figure6.zip
- Source Data/figure6/.DS_Store
- __MACOSX/Source Data/figure6/._.DS_Store
- Source Data/extendedDataFig5/.DS_Store
- __MACOSX/Source Data/extendedDataFig5/._.DS_Store
- Source Data/extendedDataFig5/extendedDataFig5.zip
- __MACOSX/Source Data/extendedDataFig5/._extendedDataFig5.zip
- Source Data/extendedDataFig3/.DS_Store
- __MACOSX/Source Data/extendedDataFig3/._.DS_Store
- Source Data/extendedDataFig3/extendedDataFig3.zip
- __MACOSX/Source Data/extendedDataFig3/._extendedDataFig3.zip
