# Supplementary material for: Atypical hippocampal excitatory neurons express and govern object memory
Source: Nat Commun. 2025 Feb 12;16:1195. doi: 10.1038/s41467-025-56260-8 (PMC11822006; doi:10.1038/s41467-025-56260-8)
Supplement: Supplementary file 7 — Source Data [file 41467_2025_56260_MOESM7_ESM.zip › Source Data/ExperimentNumbers.xlsx]

## Sheet: Sheet1
Experiment	Males	Females	Unknown
Figure 1A-C	11	NA
Figure 1 H-P	4	NA
Figure 2B-D	5	NA
Figure 2E-I	1	3
Figure 3 A-D	5	NA
Figure 4C-D	30	26	11
Figure 4E	30	24	10
Figure 5E	6	NA
Figure 5F	6	NA
Figure 5H	12	NA
Figure 6C	11	10
Figure 6D	11	9
Figure 6G	8	12
Figure 6H	8	12
Figure 6K	3	3
Figure 6N	10	8
Figure 6O	10	8
Figurer 6R	7	12
Figure 6S	7	12
Ext. Data Figure 3A-C	4M	NA
Ext. Data Figure 3D-G	2M	NA
Ext. Data Figure 5C	17	10
Ext. Data Figure 5D	30	26
Ext. Data Figure 5E	20	16
Ext. Data Figure 5F	30	26
Ext. Data Figure 6A	6	NA
Ext. Data Figure 6C	6	NA
Ext. Data Figure 6D	6	NA
Ext. Data Figure 6N	12 per timepoint	NA
Ext. Data Figure 6O	12 per duration	NA
Ext. Data Figure 6P	12	NA
Ext. Data Figure 6Q	12 per duration	NA
Ext. Data Figure 7D	NA	2
Ext. Data Figure 7H	2	NA
Ext. Data Figure 7L	2	NA
Ext. Data Figure 8E	6	NA
Ext. Data Figure 8F	6	NA
Ext. Data Figure 8G	12	NA
Ext. Data Figure 8H	12	NA
Ext. Data Figure 8I	12	NA
Ext. Data Figure 8L	12	NA
Ext. Data Figure 8N	12	NA
Ext. Data Figure 9A	4	9
Ext. Data Figure 9B	4	9
Ext. Data Figure 9C	4	9
Ext. Data Figure 9D	4	9
Ext. Data Figure 9F	3	10
Ext. Data Figure 9G	5	9
Ext. Data Figure 9H	5	9
Ext. Data Figure 9I	5	9
Ext. Data Figure 9J	5	9
Ext. Data Figure 9K	3	3
Ext. Data Figure 9L	3	3
wt2	M
wt3	M
wt4	M
wt5	M
wt6	M
wt7	M
